# Supplementary material for: Towards precision medicine in diabetes? A critical review of glucotypes
Source: PLoS Biol. 2021 Mar 11;19(3):e3000890. doi: 10.1371/journal.pbio.3000890 (PMC7951846; doi:10.1371/journal.pbio.3000890)
Supplement: S1 Code — It uses files from Alessandra Breschi’s GitHub page (https://github.com/abreschi/shinySpecClust). These files were accessed and downloaded on of July 5, 2019. Glucotypes in The Maastricht Study were assessed with the same method (code not shown). The script also includes the code to create Fig 1 displaying individual glucose trajectories. To avoid plotting individual datapoints, we calculate a 10-minute moving average for the glucose values. (R) [file pbio.3000890.s001.R]

# script written by 
# Adam Hulman
# Steno Diabetes Center Aarhus
# adahul@rm.dk

# Based on Hall et al. PLoS Biol 2018 using scripts from
# Alessandra Breschi's github page https://github.com/abreschi/shinySpecClust
# github folder accessed and downloaded on 5th of July, 2019

# file locations and IDs are hidden with #####

# import utility files from a local copy of the github folder
setwd('#####') # set your folder's path
source("classify.R")
load("train.overlap_37+window_2.5.params.Rdata")
train_windows = fread("rawDexcomSeries+overlap_37+window_2.5+user_all")

# own function to assess glucotypes, based on scripts from the above mentioned github page
get_glucotype <- function(d) {
  d = d[,c('GlucoseDisplayTime','GlucoseValue')]
  res = classify_glucotype(d, train_windows, param_list, 0.25)
  train = res$train
  test = res$test
  df = reshape_test_windows(test, train)
  glucotypes = define_glucotypes(train)
  DT = data.table(test$cgm_w_windows)[windowPos==1,] %>%
    .[,label:=glucotypes[test$test_labels[windowId]]] %>%
    .[,c(4,6)]
  return(prop.table(table(DT$label)))
}

# import CGM data
filename <- '#####' # CGM file's path
raw_data <- read.csv(filename, header = T, sep = ',', stringsAsFactors = F)

# transform variables to match specification of the get_glucotype function
raw_data$GlucoseDisplayTime <- as.POSIXlt(paste(raw_data$date, raw_data$time), format = "%m/%d/%Y %H:%M:%OS")
raw_data$GlucoseValue <- raw_data$sensorbg * 18
raw_data$id_visit <- paste(raw_data$id, raw_data$visit) # create unique IDs for each participant's visit, as a participant had several visits in the PRE-D trial

id_vector <- unique(raw_data$id_visit) # this is the vector of unique visit IDs

# create an empty data frame to save results
results <- data.frame(low=numeric(), 
                       moderate=numeric(), 
                       severe=numeric()) 

# iterate the get_glucotype function over unique IDs
# here, we calculate glucotypes for all visits, not only the first ones used in the analysis
for (i in 1:length(id_vector)) {
  temp_data <- raw_data[raw_data$id_visit==id_vector[i], c('GlucoseDisplayTime','GlucoseValue')]
  print(i)
# we return NAs for those without at least one day worth of data
  if (nrow(temp_data)<288) {
    print('not enough data')
    results[i,] <- c(NA,NA,NA)
  } else {
    results[i,] <- get_glucotype(temp_data)
  }
}

# append the IDs to the results
results$id <- id_vector

# rename columns and export glucotype data
glucotype_final <- results[, c('id','low','moderate','severe')]

setwd('#####')
save(glucotype_final, file = '#####') # save results as RData file

glucotype_final$visit <- as.numeric(substr(glucotype_final$id, 8, 8))

head(glucotype_final)

# choose three individuals as examples (IDs replaced by #####)
sample_data1 <- raw_data[raw_data$id_visit=='#####', c('GlucoseDisplayTime','GlucoseValue')]
sample_data2 <- raw_data[raw_data$id_visit=='#####', c('GlucoseDisplayTime','GlucoseValue')]
sample_data3 <- raw_data[raw_data$id_visit=='#####', c('GlucoseDisplayTime','GlucoseValue')]

# average neighbour values in the time series to avoid displaying individual data points
sample1 <- apply(
  cbind(
    head(sample_data1[,2],-1),
    tail(sample_data1[,2],-1)),
  1, mean)

sample2 <- apply(
  cbind(
    head(sample_data2[,2],-1),
    tail(sample_data2[,2],-1)),
  1, mean)

sample3 <- apply(
  cbind(
    head(sample_data3[,2],-1),
    tail(sample_data3[,2],-1)),
  1, mean)

library(scales)

col1 <- rgb(109, 165, 103, 255, maxColorValue = 255)
col2 <- rgb(76,89,136, 255, maxColorValue = 255) 
col3 <- rgb(192,65,64, 255, maxColorValue = 255)


# Create Figure 1
postscript(file = "#####/Fig1.eps", height = 3, width = 10, horizontal = T) # replace ##### to valid location
par(mfrow=c(1,3))
par(mar=c(4.5,4.5,1.1,1.1))

plot(-9,-9, 
     xlim = c(1,1728), ylim = c(0,13), 
     xlab = 'Time (h)', ylab = 'CGM Glucose (mmol/L)',
     xaxt="n",yaxt="n",bty="n")
axis(1,at=(0:6)*288+1, pos = 0, labels = seq(0,144,24))
axis(2,at=seq(0,12,2), pos = 0, las=1)
rug(seq(1,11,2), ticksize = 0.015, side = 4, pos = 0)
lines(sample1/18, col='black', lwd=1)
text(30,3.5,'Glucotype', adj=c(0,1), cex = 1, font=2)
text(30,2.5,'Severe', adj=c(0,1), cex = 1, col = col3)
text(30,1.7,'Moderate', adj=c(0,1), cex = 1, col = col2)
text(30,0.9,'Low', adj=c(0,1), cex = 1, col = col1)

text(500,2.5,'0.13', adj=c(0,1), cex = 1, col = col3)
text(500,1.7,'0.83', adj=c(0,1), cex = 1, col = col2)
text(500,0.9,'0.04', adj=c(0,1), cex = 1, col = col1)

text(1100,3.5,'Descriptives', adj=c(0,1), cex = 1, font=2)
text(1100,2.5,'Mean', adj=c(0,1), cex = 1, col = 'black')
text(1100,1.7,'CV', adj=c(0,1), cex = 1, col = 'black')

text(1400,2.5,'5.5 mmol/L', adj=c(0,1), cex = 1, col = 'black')
text(1400,1.7,'9%', adj=c(0,1), cex = 1)

plot(-9,-9, 
     xlim = c(1,1728), ylim = c(0,13), 
     xlab = 'Time (h)', ylab = 'CGM Glucose (mmol/L)',
     xaxt="n",yaxt="n",bty="n")
axis(1,at=(0:6)*288+1, pos = 0, labels = seq(0,144,24))
axis(2,at=seq(0,12,2), pos = 0, las=1)
rug(seq(1,11,2), ticksize = 0.015, side = 4, pos = 0)
lines(sample2/18, col='black', lwd=1)
text(30,3.5,'Glucotype', adj=c(0,1), cex = 1, font=2)
text(30,2.5,'Severe', adj=c(0,1), cex = 1, col = col3)
text(30,1.7,'Moderate', adj=c(0,1), cex = 1, col = col2)
text(30,0.9,'Low', adj=c(0,1), cex = 1, col = col1)

text(500,2.5,'0.86', adj=c(0,1), cex = 1, col = col3)
text(500,1.7,'0.14', adj=c(0,1), cex = 1, col = col2)
text(500,0.9,'0.00', adj=c(0,1), cex = 1, col = col1)

text(1100,3.5,'Descriptives', adj=c(0,1), cex = 1, font=2)
text(1100,2.5,'Mean', adj=c(0,1), cex = 1, col = 'black')
text(1100,1.7,'CV', adj=c(0,1), cex = 1, col = 'black')

text(1400,2.5,'6.4 mmol/L', adj=c(0,1), cex = 1, col = 'black')
text(1400,1.7,'10%', adj=c(0,1), cex = 1)

plot(-9,-9, 
     xlim = c(1,1728), ylim = c(0,13), 
     xlab = 'Time (h)', ylab = 'CGM Glucose (mmol/L)',
     xaxt="n",yaxt="n",bty="n")
axis(1,at=(0:6)*288+1, pos = 0, labels = seq(0,144,24))
axis(2,at=seq(0,12,2), pos = 0, las=1)
rug(seq(1,11,2), ticksize = 0.015, side = 4, pos = 0)
lines(sample3/18, col='black', lwd=1)
text(30,3.5,'Glucotype', adj=c(0,1), cex = 1, font=2)
text(30,2.5,'Severe', adj=c(0,1), cex = 1, col = col3)
text(30,1.7,'Moderate', adj=c(0,1), cex = 1, col = col2)
text(30,0.9,'Low', adj=c(0,1), cex = 1, col = col1)

text(500,2.5,'0.83', adj=c(0,1), cex = 1, col = col3)
text(500,1.7,'0.15', adj=c(0,1), cex = 1, col = col2)
text(500,0.9,'0.03', adj=c(0,1), cex = 1, col = col1)

text(1100,3.5,'Descriptives', adj=c(0,1), cex = 1, font=2)
text(1100,2.5,'Mean', adj=c(0,1), cex = 1, col = 'black')
text(1100,1.7,'CV', adj=c(0,1), cex = 1, col = 'black')

text(1400,2.5,'6.8 mmol/L', adj=c(0,1), cex = 1, col = 'black')
text(1400,1.7,'24%', adj=c(0,1), cex = 1)

dev.off()
