# Supplementary material for: Towards precision medicine in diabetes? A critical review of glucotypes
Source: PLoS Biol. 2021 Mar 11;19(3):e3000890. doi: 10.1371/journal.pbio.3000890 (PMC7951846; doi:10.1371/journal.pbio.3000890)
Supplement: S2 Code — R code is also available for Fig 2 showing the association between glucotypes and mean CGM glucose (Fig 2A) and the coefficient of variation (Fig 2B). CGM, continuous glucose monitoring. (R) [file pbio.3000890.s002.R]

# script written by 
# Adam Hulman
# Steno Diabetes Center Aarhus
# adahul@rm.dk

# file locations and IDs are hidden with #####

# load data
library(haven)

filename <- '#####'
data0 <- as.data.frame(read_spss(filename))

# keep only those with valid glucotypes and not having diabetes
data <- subset(data0, !is.na(CGM_Day234567_glucotype_low) & N_GTS_WHO < 3)

# select variables (id, mean, CV and glucotypes)
data_all <- data[,c('RandomID',
                    'CGM_Day234567_Mean',
                    'CGM_Day234567_CV',
                    'CGM_Day234567_glucotype_low',
                    'CGM_Day234567_glucotype_moderate',
                    'CGM_Day234567_glucotype_severe')]

names(data_all) <- c('id','bg_mean', 'bg_cv','low','moderate','severe')

# Predict glucotypes with mean CGM glucose
library(splines)

bKnots <- c(4.61, 10.38) # from min, max values from Maastricht cohort
iKnots <- c(5.60, 5.91, 6.258) # Q1, Q2, Q3 from Maastricht cohort

model <- lm(cbind(low, moderate, severe) ~ ns(bg_mean,knots = iKnots,Boundary.knots = bKnots), data = data_all)

# save model (this will be applied in the PRE-D data)
setwd('#####')
save(model, file = '#####')


# plot
library(scales)
col1 <- rgb(109, 165, 103, 255, maxColorValue = 255) # green
col2 <- rgb(76,89,136, 255, maxColorValue = 255)     # blue
col3 <- rgb(192,65,64, 255, maxColorValue = 255)     # red

# Figure 2A: Mean CGM glucose
postscript(file = "#####/Fig2A.eps", height = 4, width = 5.5, horizontal = T)
par(mar=c(4.5,4.5,1.1,1.1))
plot(-9,-9, 
     xlim = c(4,11), ylim = c(0,1), 
     xlab = 'Mean CGM Glucose (mmol/L)', ylab = 'Time proportion',
     xaxt="n",yaxt="n",bty="n")
axis(2,at=seq(0,1,0.2), pos = 3.9, las=1)
rug(seq(0.1,0.9,0.1), ticksize = 0.015, side = 4,pos = 3.9)
axis(1,at=seq(4,11,1), pos = -0.02)
points(data_all$bg_mean, data_all$severe, ylim = c(0,1), col=col3, cex=0.5)
points(data_all$bg_mean, data_all$moderate, ylim = c(0,1), col=col2, cex=0.5)
points(data_all$bg_mean, data_all$low, ylim = c(0,1), col=col1,cex=0.5)

text(4,1,'Glucotype', adj=c(0,1), cex = 0.8, font=2)
text(4,0.92,'Severe', adj=c(0,1), cex = 0.8, col = col3)
text(4,0.84,'Moderate', adj=c(0,1), cex = 0.8, col = col2)
text(4,0.76,'Low', adj=c(0,1), cex = 0.8, col = col1)
dev.off()


# Figure 2B: CV
postscript(file = "#####/Fig2B.eps", height = 4, width = 5.5, horizontal = T)
par(mar=c(4.5,4.5,1.1,1.1))
plot(-9,-9, 
     xlim = c(0,35), ylim = c(0,1), 
     xlab = 'CGM Glucose Coefficient of Variation (%)', ylab = 'Time proportion',
     xaxt="n",yaxt="n",bty="n")
axis(2,at=seq(0,1,0.2), pos = 0, las=1)
rug(seq(0.1,0.9,0.1), ticksize = 0.015, side = 4,pos = 0)
axis(1,at=seq(0,35,5), pos = -0.02)
rug(setdiff(0:35, seq(0,35,5)), ticksize = 0.015, side = 3,pos = -0.02)
points(data_all$bg_cv, data_all$severe, ylim = c(0,1), col=col3, cex=0.5)
points(data_all$bg_cv, data_all$moderate, ylim = c(0,1), col=col2, cex=0.5)
points(data_all$bg_cv, data_all$low, ylim = c(0,1), col=col1,cex=0.5)

text(1,1,'Glucotype', adj=c(0,1), cex = 0.8, font=2)
text(1,0.92,'Severe', adj=c(0,1), cex = 0.8, col = col3)
text(1,0.84,'Moderate', adj=c(0,1), cex = 0.8, col = col2)
text(1,0.76,'Low', adj=c(0,1), cex = 0.8, col = col1)
dev.off()
