# Supplementary material for: Towards precision medicine in diabetes? A critical review of glucotypes
Source: PLoS Biol. 2021 Mar 11;19(3):e3000890. doi: 10.1371/journal.pbio.3000890 (PMC7951846; doi:10.1371/journal.pbio.3000890)
Supplement: S3 Code — Then, the RMSE and the number of correctly classified individuals are calculated. Also, relative entropy is calculated in the Stanford cohort from the original paper [3]. CGM, continuous glucose monitoring; RMSE, root mean squared error. (R) [file pbio.3000890.s003.R]

# script written by 
# Adam Hulman
# Steno Diabetes Center Aarhus
# adahul@rm.dk

# file locations and IDs are hidden with #####

# load glucotype data
setwd('#####')
load('glucotype_pre-d.Rdata') # created in glucotype_PRE_D script

glucotype_final$visitnum <- as.numeric(substr(glucotype_final$id, 8, 8))
glucotype_final$id_combined <- NULL
glucotype_final$id <- substr(glucotype_final$id, 1, 5)

# create wide format (participants had more visits)
wide_glucotype <- reshape(glucotype_final, idvar = "id", timevar = "visitnum", direction = "wide")

# import PRE-D data
filename <- '#####'
cgm_summary_data <- read.csv(filename, header = T, sep = ',', stringsAsFactors = F)

# merge dataset with glucotypes
data_all <- merge(cgm_summary_data, glucotype_final, all.x = T, all.y = F)

# keep only first visits for the analysis and only those with a valid glucotype
data_visit1 <- subset(data_all, visitnum==1 & !is.na(low))

# PREDICT CGM glucotype based on regrssion model fitted in the Maastricht Study
load('#####') # model object created in dms_model script 
library(splines)
bKnots <- c(4.61, 10.38) # using the same knots as in the original model fitting process
iKnots <- c(5.60, 5.91, 6.258) # same knots again

pred_glucotype <- predict(model, newdata = data.frame( bg_mean=data_visit1$bg_mean)) 

data_visit1[,c('pred_low','pred_moderate','pred_severe')] <- pred_glucotype

# hard assignments based on highest proportion
data_visit1$max_type <- apply(data_visit1[,c('low','moderate','severe')], 1, which.max) 
data_visit1$pred_max_type <- apply(data_visit1[,c('pred_low','pred_moderate','pred_severe')], 1, which.max) 

data_visit1$correct_class <- data_visit1$max_type==data_visit1$pred_max_type

# number of correctly classified
table(data_visit1$correct_class)

# calculate RMSE
n <- 116
(sum((data_visit1$low - data_visit1$pred_low)^2)/n)^0.5
(sum((data_visit1$moderate - data_visit1$pred_moderate)^2)/n)^0.5
(sum((data_visit1$severe - data_visit1$pred_severe)^2)/n)^0.5

# create Figure 2C
x <- seq(4.7,7.2,0.1) # time points for curve estimates
mat <- cbind(1, ns(x,knots = iKnots,Boundary.knots = bKnots)) # contrast matrix

# define colors
col1 <- rgb(109, 165, 103, 255, maxColorValue = 255) # green
col2 <- rgb(76,89,136, 255, maxColorValue = 255)     # blue
col3 <- rgb(192,65,64, 255, maxColorValue = 255)     # red

postscript(file = "#####/Fig3.eps", height = 4, width = 5.5, horizontal = T)
par(mar=c(4.5,4.5,1.1,1.1))
par(mfrow=c(1,1))
plot(-9,-9, 
     xlim = c(4,8), ylim = c(0,1), 
     xlab = 'Mean CGM Glucose (mmol/L)', ylab = 'Time proportion',
     xaxt="n",yaxt="n",bty="n")
axis(2,at=seq(0,1,0.2), pos = 3.9, las=1)
rug(seq(0.1,0.9,0.1), ticksize = 0.015, side = 4, pos = 3.9)
axis(1,at=seq(4,8,1), pos = -0.02)
points(data_visit1$bg_mean, data_visit1$severe, ylim = c(0,1), col=col3, cex=0.5)
points(data_visit1$bg_mean, data_visit1$moderate, ylim = c(0,1), col=col2, cex=0.5)
points(data_visit1$bg_mean, data_visit1$low, ylim = c(0,1), col=col1,cex=0.5)

# splines
lines(x, mat %*% coef(model)[,1], col=col1, lwd = 1.5)
lines(x, mat %*% coef(model)[,2], col=col2, lwd = 1.5)
lines(x, mat %*% coef(model)[,3], col=col3, lwd = 1.5)

# labels
text(4,1,'Glucotype', adj=c(0,1), cex = 0.8, font=2)
text(4,0.92,'Severe', adj=c(0,1), cex = 0.8, col = col3)
text(4,0.84,'Moderate', adj=c(0,1), cex = 0.8, col = col2)
text(4,0.76,'Low', adj=c(0,1), cex = 0.8, col = col1)

dev.off()

# Calculations (glucotype distribution and relative entropy) in the Stanford dataset (source Plos Biol)
fname2 <- "#####/clinical.csv"
clinData <- read.table(file = fname2, sep = ',', header = TRUE)

summary(clinData$freq_low)
summary(clinData$freq_moderate)
summary(clinData$freq_severe)


# relative entropy
relative_entropy <- function(p) {
  K <- ncol(p)
  n <- nrow(p)
  
  relEntropy <- 1 + (sum(p * log(p), na.rm = TRUE)/(n * log(K)))
  
  return(relEntropy)
}

relative_entropy(data_all[,cbind('low', 'moderate', 'severe')])
